# Supplementary material for: Side-by-Side Comparison of Culture Media Uncovers Phenotypic and Functional Differences in Primary Mouse Aortic Mural Cells
Source: Cells. 2025 Jun 19;14(12):927. doi: 10.3390/cells14120927 (PMC12190375; doi:10.3390/cells14120927)
Supplement: Supplementary file 1 [file cells-14-00927-s001.zip]

Archive with 1 entries (1 files):
- cells-3675544-supplementary.pdf
